# Supplementary material for: Developmental stage of transplanted neural progenitor cells influences anatomical and functional outcomes after spinal cord injury in mice
Source: Commun Biol. 2023 May 19;6:544. doi: 10.1038/s42003-023-04893-0 (PMC10199026; doi:10.1038/s42003-023-04893-0)
Supplement: Supplementary file 4 — Supplementary Data 1 [file 42003_2023_4893_MOESM4_ESM.xlsx]

## Sheet: Fig. 1
	1c	Percent Sox2+ cells (24 h)	E11.5	E12.5	E13.5		1i	Percent NeuN+ cells (72 h)	E11.5	E12.5	E13.5
			28.5714	13.4375	9.96441				26.1905	55	27.8689
			28.5714	13.9423	14.6104				36.6667	22.093	25
			16.2791	31.1111	21.0145				45.4545	41.4634	44.0678
			30.7692	23.1579	10.9195				50.4854	39.2857	29.1667
				20.6731	15.3439					34.1085	24.8408
					19.8068					35.3591	60.6061
					8.33333					43.2432
										31.0345
	1d	Percent Olig2+ cells (24 h)	E11.5	E12.5	E13.5					29.5302
			20	11.6667	1.35135
			3.93258	7.19424	0.897308		1j	Percent Sox9+ cells (72 h)	E11.5	E12.5	E13.5
			3.92157	12.6761	4.85437				10.5263	11.4286	9.33333
			6.72269	12.1387	1.5873				9.25926	3.84615	11.3043
				2.6738	0				13.75	4.44444	12.3457
				1.16732	1.14943				10.9375	9.09091	13.0435
					1.11524					12.1212	12.8788
										7.61905
	1e	Percent Pax6+/Pax7- cells (24 h)	E11.5	E12.5	E13.5
			8.10811	0	0		1k	Percent Olig2+ cells (72 h)	E11.5	E12.5	E13.5
			12.5	0	0				3.96825	4	3.27869
			8.92857	0	0				13.3333	4.65116	5.26316
			8.0402	0	0.8				5.19481	9.7561	6.77966
				0	0				5.82524	3.57143	6.25
				0	0					6.20155	1.27389
										7.18232	4.54545
	1f	Percent Pax7+ cells (24 h)	E11.5	E12.5	E13.5					8.10811
			4.5045	5.03597	6.0241					10.3448
			2.5	10.7143	3.80228					1.34228
			5.35714	9.09091	0.746269
			8.54271	7.96253	0		1l	Percent Sox2+ cells (72 h)	E11.5	E12.5	E13.5
				4.28571	2.27273				11.7318	15.8824	9.40171
				5.37634	23.8095				5.05051	9.67742	11.9048
									18.75	14.8148	9.91379
	1g	Percent Nkx2.2+ cells (24 h)	E11.5	E12.5	E13.5				8.51064	13.5135	23.2877
			8.62069	5.26316	0.671141					3.92157	10.3774
			3.27103	1.33929	5.55556					12.6866	10.3448
			3.84615	4.13223	0						17.931
			4.5977	3.125	0
				4.28571	2.5		1m	Percent Lbx1+ cells (72 h)	E11.5	E12.5	E13.5
				2.80374	0				3.91061	4.70588	7.69231
									8.08081	4.30108	7.14286
	1h	Percent Nkx6.1+ cells (24 h)	E11.5	E12.5	E13.5				4.6875	0	10.3448
			15	5	3.37838				6.38298	5.40541	16.4384
			2.80899	3.59712	2.89133					9.80392	9.43396
			5.88235	3.28638	3.8835					4.47761	11.4943
			7.56303	4.91329	8.73016						14.4828
				2.13904	3.125
				1.55642	2.29885		1n	Percent Tlx3+ cells (72 h)	E11.5	E12.5	E13.5
					0.743494				11.5789	25.7143	29.3333
									12.963	11.5385	16.087
									16.25	5.55556	22.2222
									7.8125	9.09091	20.2899
										27.2727	27.2727
										18.0952
							1o	Percent Chx10+ cells (72 h)	E11.5	E12.5	E13.5
									20.5128	5.68182	4.28571
									12.5	1.95122	1.90114
									12.1495	3.44828	2.48227
									12	5.44218	2.35294
										5.88235	2.04082
										2.5974	1.28755
											2.71739
							1p	Percent Foxp2+ cells (72 h)	E11.5	E12.5	E13.5
									23.0769	7.95455	1.42857
									9.375	6.82927	1.52091
									11.215	4.13793	1.77305
									14	4.7619	2.94118
										4.41176	8.16327
										3.8961	2.57511
											1.63043

## Sheet: Fig. 2dfh
	2d	Graft neuron density	E11.5	E12.5	E13.5	Dorsal	Ventral
			75555.3	131580	137003	122098	84929.1
			101787	102928	97955.6	126519	107660
			71028.3	96313.6	86676.7	183985	128215
			77038.8	157337	129573	155405	145091
			91492.5	96573	105986	162763	162864
			58635.1	109573	116011	143443	157431
			35910.2	65517.8	111582	136308	86323.6
			80303.4	120573	104699	123127	69400.2
			94574	124996	96039.3	137432
			83108.3	113177	62678.7	133880
			97981.1	120480	86710	113079
				116700	111208	108391
				113443	77018.2
				158003	110863
				101068	81502.4
				85864.7	74928.4
	2f	Graft astrocyte density	E11.5	E12.5	E13.5	Dorsal	Ventral
			63381.2	58353.8	87540	105959	84075
			58608.4	85689.8	62994.2	100396	85242.8
			74288.3	79308.1	90514.5	90091.3	92009.2
			70859	61492.6	74904	95672.6	88190.4
			66417.9	71976.9	45566.2	113217	138018
			76367.3	78419.9	88048.7	83600.8	104604
			79600.9	55039.1	70630.5	103717	75425.3
			69951.6	59761.7	72746.3	61207.4	66238.6
			59972.8	55322.5	54822.4	55429.4
			66352.4	61742	82726	56033.2
			80029.3	75346.8	117454	86476.1
				62102	55234.2	59500
				53449.2	94827.2
				53133.8	66278.5
				59025.9	75096.8
				55746.4	65974.7
	2h	Graft oligodendrocyte density	E11.5	E12.5	E13.5	Dorsal	Ventral
			78732.3	73248.3	88102.6	85866.5	65318.4
			95508.8	48581.4	95874.3	73535.3	96859.2
			99914.6	83428.9	59570.8	83765.5	86012.8
			108562	95450.6	91009.5	106171	134042
			96401.7	79834.1	49777.9	140697	130546
			70135.2	86097.4	104806	106694	146704
			83548.8	59532.5	66868.4	135830	75622.6
			101010	76996.2	80120.3	57901	57627.3
			73569.2	62342.8	78220.4	49025.2
			91044.3	68592.5	109999	46872.3
			116775	80969.4	132873	52969.6
				59170.4	76291.9	50152.2
				69453.1	82346.9
				63823.6	99215.6
				43502.7	96577.5
				41504.2

## Sheet: Fig. 2i
	2i	Graft axon extension
	Distance interval (microns)	E11.5											E12.5																E13.5																Dorsal
	-2000	71.744	46.7299	51.9267	29.5968	48.2405	121.318	59.8503	24.286	117.844	87.9013	119.169	0	5.72573	5.09758	1.51063	0	0	0	0	9.97612	16.3965	7.60383	0.983217	2.44295	2.30856	14.206	48.1412	0	1.66942	0	4.80062	0	0	0	5.08079	2.89811	35.1718	16.4957	15.4142	0	0	58.8192	0	13.395	38.1855	0	0	0
	-1750	100.442	58.7893	36.3487	66.5927	41.0044	143.156	39.9002	64.7628	88.3834	83.5062	306.435	0	5.72573	5.09758	4.5319	5.46241	0	0	0	4.98806	0	11.4057	0	2.44295	2.30856	10.6545	18.053	0	8.3471	0	7.20092	3.68757	0	0	10.1616	23.1849	77.378	32.9915	23.1213	0	7.4295	92.2031	0	13.395	89.0995	17.7695	10.0324	26.7526
	-1500	148.271	78.3857	46.734	69.0591	74.7728	172.272	139.651	113.335	100.168	171.408	323.459	0	11.4515	5.09758	0	5.46241	0	0	14.1817	9.97612	49.1895	7.60383	2.94965	4.88589	6.92568	10.6545	30.0883	0	1.66942	5.87704	7.20092	0	8.75147	0	2.54039	28.9811	98.4811	65.9829	26.5467	75.3161	14.859	93.7928	1.96353	13.395	63.6425	17.7695	10.0324	0
	-1250	157.837	93.4599	54.523	56.7272	91.6569	189.257	179.551	113.335	106.06	127.457	391.556	6.20455	17.1772	10.1952	0	5.46241	3.26503	0	9.45447	17.4582	65.586	30.4153	5.8993	7.32884	13.8514	7.10299	24.0706	0	5.00826	5.87704	0	0	8.75147	0	2.54039	40.5735	70.3437	82.4786	41.9609	301.264	32.1945	119.228	11.7812	0	89.0995	11.8463	10.0324	8.91752
	-1000	181.751	152.249	93.4681	59.1935	96.481	194.109	239.401	178.098	212.12	136.247	527.75	6.20455	17.1772	20.3903	0	0	9.79508	13.9225	18.9089	37.4104	65.586	26.6134	4.91609	7.32884	9.23424	31.9635	48.1412	0	6.67768	0	9.60123	11.0627	17.5029	0	5.08079	69.5546	91.4468	65.9829	54.806	37.658	45.8152	135.125	29.453	40.1849	89.0995	17.7695	10.0324	0
	-750	176.969	147.727	90.8717	106.055	118.189	249.916	339.152	153.812	335.857	197.778	578.822	9.30682	20.0401	40.7806	4.5319	10.9248	3.26503	19.4915	14.1817	29.9283	81.9825	45.623	12.7818	14.6577	16.1599	49.7209	72.2119	0	13.3554	29.3852	12.0015	14.7503	43.7574	10.9031	7.62118	118.822	168.825	263.932	71.9329	301.264	63.1507	185.996	54.9789	40.1849	127.285	11.8463	40.1295	71.3402
	-500	248.712	171.846	168.762	189.913	159.194	283.885	698.254	194.288	418.348	334.025	919.306	12.4091	40.0801	45.8782	15.1063	16.3872	32.6503	38.983	42.5451	27.4343	81.9825	60.8307	16.7147	26.8724	23.0856	92.3389	150.441	79.7475	38.3967	47.0163	28.8037	14.7503	87.5147	35.4351	45.7271	208.664	527.577	544.359	88.2035	903.793	141.16	268.661	76.5777	93.7648	229.113	59.2316	110.356	26.7526
	-250	640.913	399.466	604.946	357.628	410.044	371.234	997.506	914.774	1107.74	571.359	1276.81	139.602	200.4	254.879	86.1061	103.786	159.986	64.0435	137.09	164.606	344.327	334.569	72.7581	119.704	101.577	198.884	415.218	412.029	96.8264	393.762	139.218	121.69	525.088	275.303	304.847	492.678	963.708	1517.61	176.407	1995.88	236.506	475.323	241.514	535.799	649.154	183.618	461.489	677.732
	250	449.596	402.481	576.386	448.884	402.808	480.421	1316.71	712.391	1013.46	602.124	1736.47	102.375	137.417	234.489	12.0851	103.786	176.311	52.9055	137.09	216.981	442.706	250.927	68.8252	108.711	136.205	223.744	571.677	292.407	51.752	387.885	132.017	84.8142	595.1	220.788	223.555	469.493	815.986	709.316	201.241	2033.53	266.224	386.299	312.202	589.379	687.339	231.003	230.745	588.557
	500	330.022	229.127	233.67	177.581	219.494	240.21	718.204	331.909	394.779	325.235	1004.43	12.4091	45.8058	91.7564	7.55317	21.8496	42.4454	41.7675	18.9089	42.3985	131.172	72.2364	40.3119	26.8724	43.8627	53.2724	246.724	66.4562	31.719	99.9097	33.6043	33.1882	175.029	46.3382	48.2675	197.071	316.546	395.897	169.556	1242.71	96.5834	227.328	147.265	308.084	203.656	47.3853	90.2914	187.268
	750	258.278	192.949	137.606	125.786	156.782	211.094	598.503	242.861	188.551	232.939	595.846	0	25.7658	30.5855	1.51063	27.312	3.26503	27.845	9.45447	19.9522	49.1895	34.2172	12.7818	12.2147	16.1599	39.0665	132.388	0	11.6859	47.0163	24.0031	7.37515	87.5147	16.3546	12.702	118.822	126.619	98.9744	99.3359	640.187	50.7682	143.074	70.6872	93.7648	89.0995	29.6158	60.1942	98.0927
	1000	200.883	134.16	90.8717	96.1895	108.541	191.683	458.853	202.384	117.844	184.593	391.556	3.10228	17.1772	20.3903	1.51063	16.3872	6.53006	11.138	23.6362	12.4701	65.586	26.6134	7.86574	3.66442	11.5428	7.10299	138.406	0	15.0248	0	14.4018	7.37515	43.7574	2.72577	12.702	69.5546	84.4124	164.957	77.9273	263.606	47.0535	138.305	21.5988	66.9749	76.371	17.7695	50.1619	44.5876
	1250	157.837	123.608	96.0644	101.122	101.305	148.008	299.252	129.526	88.3834	162.617	408.58	0	8.58859	10.1952	1.51063	10.9248	0	0	33.0906	4.98806	49.1895	22.8115	4.91609	1.22147	2.30856	14.206	120.353	0	6.67768	17.6311	14.4018	3.68757	17.5029	5.45155	15.2424	26.083	77.378	16.4957	56.5187	338.922	35.9092	84.2546	17.6718	80.3698	38.1855	5.92316	50.1619	17.835
	1500	138.705	70.8486	80.4864	59.1935	55.4766	121.318	379.052	80.9535	88.3834	149.432	357.508	0	11.4515	30.5855	0	5.46241	3.26503	5.569	9.45447	4.98806	16.3965	15.2077	5.8993	2.44295	0	7.10299	138.406	39.8737	0	29.3852	12.0015	0	26.2544	2.72577	0	20.2868	21.1031	65.9829	33.3974	188.29	22.2885	95.3825	11.7812	13.395	76.371	5.92316	30.0971	53.5051
	1750	105.225	96.4747	83.0827	61.6599	38.5924	92.202	299.252	56.6674	106.06	118.667	238.339	0	8.58859	20.3903	1.51063	5.46241	3.26503	2.7845	4.72724	2.49403	32.793	11.4057	7.86574	6.10736	0	10.6545	84.2472	13.2912	0	23.5082	7.20092	0	0	0	2.54039	14.4905	21.1031	16.4957	33.3974	75.3161	19.812	66.7678	5.8906	26.79	38.1855	17.7695	30.0971	17.835
	2000	119.573	73.8635	67.5047	76.4583	19.2962	114.039	279.302	121.43	135.521	92.2964	272.387	0	5.72573	5.09758	4.5319	0	0	5.569	0	0	0	11.4057	5.8993	2.44295	0	0	48.1412	0	1.66942	0	12.0015	0	0	2.72577	0	8.69432	35.1718	0	26.5467	112.974	14.859	58.8192	3.92706	0	76.371	0	10.0324	8.91752
[truncated: 15 more columns]

## Sheet: Fig. 3
	3c	Graft Tlx3+ cell density	E11.5	E12.5	E13.5	Dorsal	Ventral
			8080.52	20102.7	14984.6	3105.08	1113.62
			12798.8	5346.23	16295.6	3725.55	1228.18
			7511.77	7068.25	18332.3	12430.8	790.004
			8249.99	11746.5	28479.7	7375.1	7523.63
			8669.61	5089.15	23688.2	9486.4	3117.05
			2272.7	10896.1	19335.7	13307	5140.76
			1027.28	5158.88	21798.2	17566	2309.46
			4808.12	23090.9	23947.5	20552.5	1376.75
			5345.94	17692.2	27966.2	26917.6
			6247.49	13075.6	18201.1	24532.9
			6554.62	16820.1	10768	18707.7
				19804	23379.4	15595
				14045.4	18541.3
				19591.6	24664.6
				11855.3	17051.2
				8986.48	14422.3
	3f	Graft Lbx1+ cell density	E11.5	E12.5	E13.5	Dorsal	Ventral
			3538.91	12720.5	14293	1774.33	720.576
			7266.07	6210.27	11224.4	4628.71	818.784
			4318.51	6222.05	10520.6	7042.68	539.515
			3731.04	11237	23206.4	5691.65	5335.63
			7107.52	6519.44	14870.5	7761.6	681.855
			1022.71	9402.6	18234.3	10172.8	3238.27
			1320.79	4351.91	13002.4	7326.11	1539.64
			1849.28	11277	12195	7063.48	44.4114
			3038.75	7811.26	15188.9	12149.5
			1855.32	2307.45	11143.6	12052.5
			1852.39	11040.7	9654.08	6897.82
				14797	14689.9	8448.61
				7202.75	11410
				7821.72	16614.4
				7903.54	10915.1
				1706.29	9278.68
	3i	Percent graft calbindin+ cell cluster area	E11.5	E12.5	E13.5	Dorsal	Ventral
			4.74554	10.6881	10.2864	1.19398	0
			11.8296	7.99128	19.6359	1.25043	0
			6.04107	6.22027	13.3182	12.7594	0
			4.07844	9.41682	22.3706	10.5504	3.72415
			3.47822	8.46067	16.1758	9.92909	0
			1.03068	9.90469	10.2167	11.5941	1.29893
			1.49273	7.57519	20.3053	5.55192	0
			0.667606	11.7787	14.3845	12.3827	0
			2.98843	16.0468	33.0569	17.4825
			1.47757	7.70287	9.72814	14.5267
			0	9.51216	13.8572	15.8036
				10.2795	18.3903	13.4429
				11.1694	18.6008
				9.13133	10.7086
				9.78359	10.3267
				6.38788	11.6368
	3l	Graft Brn3a+ cell density	E11.5	E12.5	E13.5	Dorsal	Ventral
			9348.89	10639.6	10092.2	1625.23	518.4
			8379.24	6376.95	6647.68	5843.86	366.891
			6410.73	4314.24	5612.82	4859.33	350.163
			4324.49	5934.32	6748.26	801.287	4460.85
			5791.04	5763.63	5037.95	0	2755.59
			581.002	3298.01	9038.01	7901.44	1978.67
			6031.6	3062.95	6773.62	9702.11	0
			4198.17	16627.3	3383.83	13909.7	951.13
			8987.67	12445.8	9782.84	20567.1
			3678.02	15534.2	4636.74	18448.7
			4934.16	6455.87	2878.12	13279.3
				10110.9	10203	14162.4
				13066.2	3739.71
				12338.7	4052.6
				6859.59	5417.36
				7967.32
	3o	Graft Foxp2+ cell density	E11.5	E12.5	E13.5	Dorsal	Ventral
			2744.39	7869.51	2791	524.437	2151.88
			3952.95	2423.48	2822.8	395.609	8655.92
			2922.06	2443.74	449.449	2005.81	5141.39
			2916.2	3939.52	3492.25	2248.46	4410.43
			2263.72	2204.36	3879.92	517.894	210.393
			2747.88	4611.35	1879.75	453.749	2168.56
			3448.6	3107.36	2946.86	102.459	5484.52
			5038.85	12736.9	1425.73	3758.97	5208.89
			6707.46	7289.92	885.395	3331.7
			3583.43	6391.81	1137.13	2531.41
			4452.56	4724.02	1387.95	765.961
				5236.49	2963.41	2007.26
				5381.85	2490.26
				6670.24	1924.22
				4694.41	1506.1
				1533.73	1106.9
	3r	Graft Chx10+ cell density	E11.5	E12.5	E13.5	Dorsal	Ventral
			1829.59	5850.16	985.06	5244.37	1460.21
			2174.12	3069.74	1381.79	2967.07	8401.34
			1781.74	2583.39	1348.35	1203.49	4362.39
			1980.82	2539.21	2168.71	1454.89	6069.05
			2960.25	560.431	2550.55	3832.42	2840.31
			2272.94	2818.05	1990.32	523.556	3441.41
			3664.14	1683.15	3886.8	717.215	1512.97
			2952.05	2774.38	2613.85	0	2320.79
			3353.73	1698.37	1133.31	28.9713
			3791.16	3526.52	1516.17	88.3051
			4452.56	1103.74	3469.88	0
				2199.8	2265.13	356.846
				1989.65	1245.13
				2423.07	2068.9
				1408.32	2327.6
				766.863	1778.29

## Sheet: Fig. 4
	4c	Graft V2a cell density	E11.5	E12.5	E13.5
			5676.62	3402.28	3890.82
			7447.86	3316.25	3158.26
			5442.04	1516.97	6230.75
			5302.35	3595.23	2308.28
			5939.37	4095.81	2938.81
			5134.67	4473.01	4479.83
			4161.83		908.983
					2849.72
	4e	Group-N cells in grafts	E11.5	E12.5	E13.5
			81854.4	76974.9	139380
			70355.9	95873.3	114954
			66568.4	101973	118594
			70716.5	84447.4	88934
			71177.6	110562	116342
			61510.6		149723
			99234.3		111145
					108525
	4f	Group-N V2a neurons in grafts	E11.5	E12.5	E13.5
			554.676	399.973	301.036
			313.356	1042.1	332.238
			487.913	403.693	388.408
			1271.16	258.777	862.042
			637.458	571.871	1347.59
			360.542		223.134
			185.971		453.39
					539.253
	4h	Group-Z cells in grafts	E11.5	E12.5	E13.5
			18289.2	13296.8	3056.01
			17704.1	15595.1	4605.56
			16316.7	7365.01	4747.73
			29877.1	6882.21	4450.74
			21080.8		2151.12
			15818.2		3831.35
			42556.2		5025.08
	4i	Group-Z V2a neurons in grafts	E11.5	E12.5	E13.5
			1755.02	633.181	679.114
			1036.34	840.452	921.111
			873.136	818.334	331.237
			1618.03	581.595	865.422
			1086.87		391.112
			1082.09		553.931
			611.439		549.19

## Sheet: Fig. 5
	5c	Graft 5-HT+ axon innervation	E11.5	E12.5	E13.5	Dorsal	Ventral
			0.019976	0.017134	0.026554	0.00846966	0.020357
			0.014839	0.007438	0.009427	0.00779105	0.034006
			0.017705	0.022622	0.015273	0.006811	0.009024
			0.017864	0.020762	0.017514	0.013223	0.009861
			0.015177	0.009131	0.011158	0.00348	0.021604
			0.019364	0.017632	0.010509	0.00449	0.024067
			0.026227	0.011654	0.007387	0.007471	0.009049
			0.024906	0.003538	0.006189	0.006747	0.006408
			0.044583	0.00578	0.019346	0.003805
			0.047905	0.007145	0.00831	0.009053
			0.038712	0.008284	0.01236	0.008467
				0.003414	0.014449	0.008669
				0.003864	0.006646
				0.009492	0.007451
				0.007743	0.018525
				0.003835	0.010213
	5d	Graft CGRP+ axon innervation	E11.5	E12.5	E13.5	Dorsal	Ventral
			0.00177171	0.00209987	0.00516822	0.00943248	0.00167135
			0.00361832	0.00035144	0.00195695	0.00435663	0.00331051
			0.00365041	0.00363185	0.00759754	0.00108543	0.00058315
			0.00526389	0.0012834	0.00145091	0.00547481	0.00229405
			0.0024251	0.00178773	0.00393331	0.00387306	0.00267168
			0.00076622	0.00361297	0.0057868	0.00188634	0.0016548
			0.00232779	0.00137411	0.00329903	0.00940728	0.00247126
			0.00242201	0.00048956	0.00384344	0.00093691	0.002451
			0.00119729	0.00032775	0.00304688	0.00298879
			0.00112569	0.0019497	0.00387302	0.00270566
			0.00149509	0.00424686	0.00436511	0.0008819
				0.00111518	0.00258903	0.00292353
				0.00173498	0.00468103
				0.00492879	0.0120295
				0.00258195	0.0194053
				0.0003355	0.00592538

## Sheet: Fig. 6
	6b	Contusion displacement values	Vehicle	E11.5	E12.5	E13.5
			705	388	493	546
			670	652	705	705
			476	652	617	440
			687	423	440	511
			546	635	423	405
			423	546	652	405
			529	652	564	423
			670	405	652
			564	529	635
			617	529	511
	6c	Graft volume	E11.5	E12.5	E13.5
			1.05137	0.774963	0.543968
			0.545754	1.03685	0.940927
			0.32192	1.03718	0.919699
			0.219011	0.492328	1.27161
			0.365258	0.647786	1.14089
			1.60653	0.263056	0.90276
			0.638752	1.24648	1.0837
			1.53054	0.756077
			1.78039	0.217577
			1.35561	0.30228
	6d	Graft neuronal density	E11.5	E12.5	E13.5
			52431.4	65000.5	49016.3
			53133.8	51941.7	59992.6
			60443.6	47994.4	45479.1
			42038.9	60581.6	55749.5
			36861.6	50169.4	57500.6
			60637.4	36710.8	59272.5
			57092.6	57669	66875.9
			67379.1	44483.6
			49215.4	58200.1
			67488	56570
	6e	BMS change from baseline	DPI	Vehicle										E11.5										E12.5										E13.5
			21	0.75	1.25	0.25	0.25	1.25	0.5	0	0.5	0.25	0.5	-0.5	-0.25	0.25	-0.5	0	0.5	-0.25	1.25	0	0.25	-0.5	-0.25	-0.25	0.25	0.5	0.25	0	0.25	-0.5	-0.5	-0.25	0.25	0.5	-0.5	-0.75	0	0.5
			28	2.25	0.75	0	-2.75	0	-2.5	1	-0.25	0.25	0.25	0.25	-0.25	0	-0.75	-0.25	0.75	0	0.25	0.5	0.25	0	0	1	0.5	0.5	1	0	0.75	0.75	0.75	0.75	1.25	0.5	-0.5	-0.5	1.75	1
			35	1.75	2.25	0.25	-1	0.25	-0.25	1.5	-0.5	0.5	1.25	1	1.5	1	-0.25	0.25	0.25	0.25	-0.5	0.25	0	0	-1	1	0	1	0.5	0	0.5	0.5	1	0.25	1.5	0.25	-0.5	-1	1.75	1.5
			42	1.75	2.25	0	-0.5	0	-0.5	1.75	-0.5	0.5	0.75	0.5	1.5	0.5	0.25	-0.25	0.25	0.25	-0.25	0	-0.25	0.5	0	1	0.5	1	1	0	1.5	1	1	0.5	1.25	0.5	-0.5	-0.25	1.75	1.25
			49	0.75	2.25	-0.25	-1	-0.25	-1.25	1.5	-0.5	0.5	1.75	1.5	0.25	0.25	-0.25	0	0.5	1	0.5	0	-0.25	0	0	0.5	0.5	0.25	1.75	0	1.25	1	0.75	0	1.75	0.25	-0.5	-0.5	1.75	1.25
			56	1.25	2	-0.25	-1	-0.25	-1.5	1.75	-0.5	0.75	1.75	0.5	0	0	-0.75	-0.25	-0.25	1	1.25	0	0	-0.5	-0.5	0.5	0.5	1	1.5	0	0.75	0.5	1.25	0	1.5	0	0	0	1.75	1
			63	1.25	1.75	-0.25	-1	0.5	-1.25	1.75	0	0.75	1.75	0.25	0.25	0	-0.75	-0.25	0.75	0.5	0.75	0	0.5	-0.5	-1	0.75	0.25	1	1	0.5	1.75	0.75	1.25	0	1.5	-0.75	0.5	-0.5	1.75	1
			70	1.5	2.25	0	-1	0.5	-1.75	0.75	-0.5	0.75	1.75	0.25	0.25	0	-0.75	-0.25	-0.25	0.5	0.75	0	0	0	-0.5	0.5	0.5	1	1.5	0	0.5	0.5	1	-0.5	1.5	0.5	0	-0.5	1.75	1
	6f	Hargreaves change from baseline (s)	DPI	Vehicle										E11.5								E12.5										E13.5
			21	0.4167	-2.3283	0.3167	-1.6817	3.31	-4.3467	-5.0667	0.1217	-1.18	0.5033	2.75	3.0517	3.1133	-2.1767	1.86	1.17	-1.54	0.6317	1.9533	-0.17	-1.4933	6.1867	-2.645	-3.23	4.4	-2.5183	5.0567	1.385	-0.9433	2.2933	6.56	-6.385	5.2067
			28	2.2967	0.2317	2.5767	-1.7633	0.9367	-2.1983	-7.4167	2.3167	-5.7433	-4.1967	4.5867	2.9183	2.1367	-1.9183	2.9367	0.1617	1.95	-1.7017	0.1933	-2.37	-0.6783	3.8383	-0.8833	-1.0783	4.1	-1.795	1.7983	2.5533	-0.0833	-5.7967	-3.6283	-2.5017	3.8883
			35	-5.6833	-3.7233	-2.53	-5.5367	-2.755	-4.875	-7.9717	0.8167	-8.4	-0.7567	4.8183	4.485	1.6967	-0.7317	1.41	-1.2983	-5.5867	1.16	-3.175	-2.815	-5.765	6.7567	-3.4767	-4.32	1.7067	-4.315	-0.1717	7.19	-1.2267	0.7333	-4.195	-6.1867	1.7317
			42	1.2167	-3.1617	-1.0033	-6.47	-2.3383	-1.3333	-7.4483	4.9483	-4.7567	-0.4767	2.755	6.7683	1.8233	-0.875	2.855	0.3263	-5.3667	-1.4333	1.78	-0.3283	-2.4767	5.7883	-0.2033	-2.5067	5	0.895	3.58	2.8783	-0.695	-7.3067	-0.1533	-7.8283	3.9017
			49	0.305	-1.365	0.1233	-3.725	-0.2683	-1.435	-4.7083	1.59	-4.1033	-0.1733	4.8133	2.34	-1.9033	-2.68	6.6833	1.9233	-0.2067	-2.13	3.035	1.5033	-2.5167	7.05	1.5883	-1.8217	4.9	-4.015	3.8883	0.1117	1.73	0.13	3.9217	-8.97	1.4617
			56	0.6167	-2.5517	-0.39	-3.4383	1.2167	-3.8733	-6.4667	1.09	-5.4533	0.545	6.7983	4.2367	1.9717	-3.3033	5.5233	1.4371	0.2933	-2.14	2.24	-3.9717	1.3483	4.435	1.5	-2.4033	3.5467	-0.9633	3.0533	-0.2817	-0.7217	-4.8233	3.1317	-9.91	3.5567
			63	0.3033	-1.895	-1.2733	-6.7833	-0.425	-0.8417	-6.6017	3.0792	-4.0667	-1.8667	7.0333	6.7267	0.0067	0.7417	3.3267	1.8733	-2.2067	-0.1233	3.7433	-0.63	-0.9917	5.7483	0.0067	-0.9317	9.9567	-2.2883	6.4533	0.4	-1.0567	-5.6033	2.185	-9.4183	4.095
			70	1.235	-3.2133	-1.0233	-3.4933	-0.0483	2.1583	-5.195	1.49	-4.17	-1.9383	3.94	0.0967	-6.2017	-2.1817	2.4067	0.275	-0.2033	-5.3883	0.8833	-0.835	-1.7567	4.135	0.4317	-0.2033	2.3	-0.6117	4.1	-0.435	-2.5833	-10.3833	-5.7183	-12.385	0.9017

## Sheet: Fig. S3
	S3c	Graft Bhlhb5+ cell density	E11.5	E12.5	E13.5	Dorsal	Ventral
			9275.6	11398.9	3363.72	3997.53	2971.71
			12797.8	7439.86	5268.59	2904.83	4046.05
			9278.95	5820.08	2772.27	5214.35	10326
			6503.15	8503.13	5789.37	3902.41	7538.23
			7945.32	6910.11	6513.88	4570.96	5239.6
			8640.87	6018.73	4921.32	4185.22	5770.5
			5192.91	1597.5	7181.55	5849.6	15587.5
			7198.27	14041.3	7744.92	6148.72	6308.04
			6967.77	7528.68	7401.68	5471.24
			6418.89	6810.17	4231.92	6516.41
			6649.27	5938.54	8722.23	3548.88
				7819.52	7701.79	7123.32
				10995.9	5054.36
				8947.9	6800.23
				7710.38	6609.57
				7577.18	7301.65
	S3f	Graft Calb+/Parv- cell density	E11.5	E12.5	E13.5	Dorsal	Ventral
			2791.21	1592.62	3134.32	2287.45	387.054
			3654.51	2348.28	3765.22	6285	3352.07
			3331.32	2584.12	3287.95	6663.05	1869.81
			4338.67	2814.17	4575.66	7124.95	3346.36
			3217.55	1948.08	3280.56	2897.43	6089.9
			3579.19	1849.62	5963.68	4059.99	2736.73
			2848.46	2691.97	4315.61	4254.6	267.945
			3851.93	4793.44	4958.52	5541.73	786.882
			3736.86	4831.91	3893.57	6002.67
			4739.25	6132.16	5430.33	7980.9
			7243.7	4219.42	10835.4	7640.31
				4225.31	5596.1	5656.12
				4519.25	6017.22
				4055.72	6468.2
				4127.91	4580.17
				4121.71	5297.57
	S3i	Graft Calb-/Parv+ cell density	E11.5	E12.5	E13.5	Dorsal	Ventral
			2232.97	8839.02	9194	1334.35	3386.72
			3416.17	3000.59	4439	3223.08	5157.04
			4057.38	7752.37	3586.85	6156.08	3116.35
			4338.67	3686.78	9804.99	6937.45	4916.26
			3825.3	3944.86	4112.25	4635.89	4766.01
			1707	5677.89	12457.5	3418.94	4935.89
			7768.51	3050.9	6934.9	4254.6	14335.1
			2979.8	9645.34	5483.93	6955.05	13770.4
			5071.45	8179.31	4834.87	10049.7
			6280.94	20894.8	4995.9	7643.68
			8242.84	8388	12039.4	8676.29
				9389.58	4329.74	10524.7
				8528.7	1504.3
				10671.6	4483.13
				12482	3095.39
				9575.05	6930.38
	S3l	Graft Calb+/Parv+ (Renshaw) cell density	E11.5	E12.5	E13.5	Dorsal	Ventral
			159.498	1035.2	835.818	0	290.291
			397.229	826.248	79.2678	483.461	515.704
			213.546	449.413	99.6349	289.698	428.499
			241.037	392.675	196.1	1874.99	0
			429.006	438.317	438.948	579.487	0
			275.322	387.129	1192.74	142.456	244.351
			517.901	119.643	723.425	759.75	401.918
			290.712	759.936	394.055	929.82	1180.32
			800.756	611.265	256.719	1439.55
			685.193	1589.82	325.82	505.832
			249.783	559.2	601.969	776.981
				480.93	289.453	1431.93
				372.011	0
				836.493	89.2165
				933.693	327.155
				951.164	145.139

## Sheet: Fig. S4
	S4b	Graft Tlx3+ cell density	E13	E14	E15
			2933.64	7383.87	12143.1
			3230.45	5895.05	9051.86
			2409.21	6704.36	9285.43
	S4d	Graft Lbx1+ cell density	E13	E14	E15
			1299.13	7745.22	5392.17
			941.243	3593.57	8574.88
			1686.87	4691.58	5224.51
	S4f	Graft Foxp2+ cell density	E13	E14	E15
			3354.46	4857.8	2156.4
			4995.4	2900.1	1912.1
			2869.18	2601.4	2899.5
	S4h	Graft Chx10+ cell density	E13	E14	E15
			3546.48	482.868	684.082
			3955.18	698.797	459.369
			3070.51	914.649	279.386
